# Supplementary material for: Estimating the Potential Burden of Clinically Significant Hantavirus Cases in Argentina
Source: Lancet Reg Health Eur. 2026 Jun 1;66:101746. doi: 10.1016/j.lanepe.2026.101746 (PMC13279417; doi:10.1016/j.lanepe.2026.101746)
Supplement: Supplementary File 1 [file mmc1.xlsx]

## Sheet: Hantavirus burden estimation
Estimating the Potential Burden of Hantavirus Cases in Argentina
Younjung Kim1,2, Christl A. Donnelly1,2
1 Department of Statistics, University of Oxford, Oxford, United Kingdom
2 Pandemic Sciences Institute, University of Oxford, Oxford, United Kingdom
Corresponding author: Christl A. Donnelly, Department of Statistics, 24-29 St Giles', Oxford OX1 3LB, United Kingdom, christl.donnelly@stats.ox.ac.uk, +44 (0)1865 272860
1. INPUTS	Value	Unit	Source link
Observed index cases among non-resident cruise passengers	1	No. of people	MV Hondius index case (Source: https://www.who.int/emergencies/disease-outbreak-news/item/2026-DON600)
Total rural resident proportion (2010 census)	0.0897314		2010 population census (source: https://www.indec.gob.ar/indec/web/Nivel4-Tema-2-18-77)
Dispersed rural resident proportion (2010 census)	0.0571343		2010 population census (source: https://www.indec.gob.ar/indec/web/Nivel4-Tema-2-18-77)
Total resident population (2022 census)	46234830	No. of people	2022 population census (Source: https://www.argentina.gob.ar/pais)
Rural resident population in Argentina (2022 census)	1.58499e+06	No. of people	2022 population census (Source: https://www.argentina.gob.ar/pais)
Duration of cruise season	189.768	Days	Port reports (Source: https://www.argentina.gob.ar/sites/default/files/2018/08/listado_25-26.xlsx_ago25.pdf [CABA, Oct 5 to Apr 12], https://appm.com.ar/extra/estadistica-cruceros-2003-2025.pdf [Puerto Madryn, Oct 17 to Apr 1], https://www.dpp.gob.ar/web/wp-content/uploads/2025/10/Informe-Temporada-de-cruceros-2024-2025-ULTIMA-VERSION.pdf [Ushuaia, Sep 17 to Apr 5])
Resident person-time	3.00781e+08	days
Non-resident cruise passengers	161677	No. of people	2024–2025 data (Source: https://datos.yvera.gob.ar/dataset/crucerismo-maritimo)
Proportion of non-residents travelling only to Tierra del Fuego, CABA, or Chubut as the final destination	0.0803617		2024–2025 data (Source: https://datos.yvera.gob.ar/dataset/encuesta-turismo-internacional/archivo/4af57562-9ca5-4301-8865-e04e9bfdf327)
Non-resident cruise passengers: people visiting Tierra del Fuego, CABA, or Chubut as the final destination	12992.6	No. of people
Non-resident cruise passengers: people visiting other provinces too	148684	No. of people
Median non-resident travel duration on land: people visiting Tierra del Fuego, CABA, or Chubut as the final destination	8.599	Days	2024–2025 data (Source: https://datos.yvera.gob.ar/dataset/encuesta-turismo-internacional/archivo/4af57562-9ca5-4301-8865-e04e9bfdf327)
Median non-resident travel duration on land: people visiting other provinces too	13.39	Days	2024–2025 data (Source: https://datos.yvera.gob.ar/dataset/encuesta-turismo-internacional/archivo/4af57562-9ca5-4301-8865-e04e9bfdf327)
Average non-Resident cruise passenger person-Time	2.1026e+06	days
Average non-resident travel duration on land	13.005	Days
Average time on cruise	15	Days	See Supplementary Information (source: https://www.dpp.gob.ar/web/wp-content/uploads/2025/10/Informe-Temporada-de-cruceros-2024-2025-ULTIMA-VERSION.pdf)
2. PROBABILITY OF DETECTION ON CRUISE
Probability of detection on cruise: no. of days on cruise since the earliest mean detection day / mean detection day window	0.4899		See Supplementary Information and R script provided in Supplementary File 2
3. ESTIMATED NON-RESIDENT CASES
Total True Non-Resident Cases	2.04123	No. of people
4. ESTIMATED RESIDENT CASES (EXTRAPOLATION TO ARGENTINA)
Target drop	1.9205
Max log-likelihood	-1
Target LL limit	-2.9205
		Poisson Log-Likelihood	2 x difference in log likelihood
Lower Limit with 1 d.f.	0.0570999	-2.92005	3.8401
Upper Limit with 1 d.f.	4.40206	-2.91999	3.83997
Mean total number of cases among rural residents	292.002
Lower 95% limit of total number of cases among rural residents	16.6733
Upper 95% limit of total number of cases among rural residents	1285.41
5. REPORTED CASES		Source: Ministerio de Salud de la Nación RA. Boletín Epidemiológico Nacional N° 806 (SE 16): Ministerio de Salud de la Nación, 2026.
	No. of reported cases
Mid-April 2025 to mid-April 2026 in Argentina	101
May	2
June	4
July	3
Aug	7
Sep	6
Oct	6
Nov	16
Dec	21
Jan	17
Feb	10
Mar	8
Apr	6
Total (May to Apr)	106
Total (Sep to Apr)	90
Proportion of resident cases detected	0.308218
Proportion of reported cases from September through April among those from May through April	0.849057
