# Supplementary material for: Estimating the Potential Burden of Clinically Significant Hantavirus Cases in Argentina
Source: Lancet Reg Health Eur. 2026 Jun 1;66:101746. doi: 10.1016/j.lanepe.2026.101746 (PMC13279417; doi:10.1016/j.lanepe.2026.101746)
Supplement: Supplementary File 2 [file mmc2.zip]

Archive with 1 entries (1 files):
- lanepe_101746_R1 Supplementary File 2_mmc2.R
