# Supplementary material for: Estimating the Potential Burden of Clinically Significant Hantavirus Cases in Argentina
Source: Lancet Reg Health Eur. 2026 Jun 1;66:101746. doi: 10.1016/j.lanepe.2026.101746 (PMC13279417; doi:10.1016/j.lanepe.2026.101746)
Supplement: Supplementary File 2 [file mmc2.zip › lanepe_101746_R1 Supplementary File 2_mmc2.R]

# Younjung Kim1,2, Christl A. Donnelly1,2
# 1 Department of Statistics, University of Oxford, Oxford, United Kingdom
# 2 Pandemic Sciences Institute, University of Oxford, Oxford, United Kingdom
# Corresponding author: Christl A. Donnelly, Department of Statistics, 24-29 St Giles', Oxford OX1 3LB, United Kingdom, christl.donnelly@stats.ox.ac.uk, +44 (0)1865 272860

# Time from exposure until hospitalisation 
# Source: Vial et al. (2006) https://pmc.ncbi.nlm.nih.gov/articles/PMC3291207/
# Incubation and prodrome periods were extracted directly from the study's figure. 
# We only use 11 cases whose exposure window was less than 48 hours. 
# The midpoint exposure window was used to recalculate the time from exposure until hospitalisation
detect = c(35.5, 26.5, 22.5, 21.5, 18.5, 17.5, 17.5, 18.5, 15.5, 40.0, 24.0) 

inland_travel = 13        # set as required (see the Excel file for the data source)
cruise_duration = 15        # set as required (see the Excel file for the data source)     
cruise_start_day = inland_travel
cruise_end_day = inland_travel + cruise_duration 

nsim = 1e5

set.seed(0513)
sim_1 = matrix(0, nrow = 11, ncol = nsim)
for(i in 1:11) {
  inf_day = runif(nsim, min = 0, max = inland_travel)
  prodrome_day = inf_day + detect[i]
  sim_1[i,] = prodrome_day >= cruise_start_day & prodrome_day < cruise_end_day
}

summary(rowSums(sim_1)/nsim)
